# Supplementary material for: Environmental Altitude and Host Genetics Shape Divergent Microbiota and a Conserved Resistome in Porcine Intestinal Niches
Source: Microorganisms. 2026 Apr 6;14(4):832. doi: 10.3390/microorganisms14040832 (PMC13118436; doi:10.3390/microorganisms14040832)
Supplement: Supplementary file 1 [file microorganisms-14-00832-s001.zip]

Archive with 1 entries (1 files):
- microorganisms-4217400-supplementary.pdf
